# Supplementary material for: Complex Evaluation of Antioxidant Capacity of Milk Thistle Dietary Supplements
Source: Antioxidants (Basel). 2019 Aug 18;8(8):317. doi: 10.3390/antiox8080317 (PMC6720444; doi:10.3390/antiox8080317)
Supplement: Supplementary file 1 [file antioxidants-08-00317-s001.zip]

Archive with 2 entries (2 files):
- antioxidants-550286-Supplementary-proofback_04-send XML-01.docx
- antioxidants-550286-Supplementary-proofback_04-send XML-01.pdf
